# Supplementary material for: Prediction of the Responsiveness to Vagus-Nerve Stimulation in Patients with Drug-Resistant Epilepsy via Directed-Transfer-Function Analysis of Their Perioperative Scalp EEGs
Source: J Clin Med. 2022 Jun 27;11(13):3695. doi: 10.3390/jcm11133695 (PMC9267399; doi:10.3390/jcm11133695)
Supplement: Supplementary file 1 [file jcm-11-03695-s001.zip]

Archive with 5 entries (5 files):
- 20220514 VNS connectivity_JCM_3. Supplementary Figure legends.pdf
- Supplementary Figure S1 dotplot, inflow.tif
- Supplementary Figure S2 dotplot, outflow.tif
- Supplementary Figure S3 barplot, stimulation-on.tif
- Supplementary Figure S4 barplot, stimulation-off.tif
